# Supplementary material for: Incorporation of Fully Bio-Based Butylene Succinate Oligomers into Poly(butylene succinate) by Melt Mixing
Source: Polymers (Basel). 2026 May 13;18(10):1190. doi: 10.3390/polym18101190 (PMC13211161; doi:10.3390/polym18101190)
Supplement: Supplementary file 1 [file polymers-18-01190-s001.zip]

Archive with 1 entries (1 files):
- polymers-4234466-supplementary.pdf
